# Supplementary material for: Pediatric Primary Hepatic Tumors: Diagnostic Considerations
Source: Diagnostics (Basel). 2021 Feb 18;11(2):333. doi: 10.3390/diagnostics11020333 (PMC7922091; doi:10.3390/diagnostics11020333)
Supplement: Supplementary file 1 [file diagnostics-11-00333-s001.zip]

Archive with 7 entries (4 files):
- Tables/
- Tables/Supplemental Table 1. Published Cases of Pediatric Hepatic Angiosarcoma in the Literature from 1944 to 2020.docx
- __MACOSX/
- __MACOSX/Tables/
- __MACOSX/Tables/._Supplemental Table 1. Published Cases of Pediatric Hepatic Angiosarcoma in the Literature from 1944 to 2020.docx
- Tables/Supplemental Table 2.docx
- __MACOSX/Tables/._Supplemental Table 2.docx
